# Supplementary material for: A comparison of transcriptome analysis methods with reference genome
Source: BMC Genomics. 2022 Mar 25;23:232. doi: 10.1186/s12864-022-08465-0 (PMC8957167; doi:10.1186/s12864-022-08465-0)
Supplement: Supplementary file 8 — Additional file 8. [file 12864_2022_8465_MOESM8_ESM.xlsx]

## Sheet: Supplementary Table 1
Supplementary table 1. Details of four datasets for transcriptome analysis
Sample	Group	Species	GC content(%)	Data Size (Gb)	Number of Paired Reads	HISAT2 Mapping rate(%)	Number of Kallisto Pseudoaligned reads	Kallisto Pseudoaligned rate(%)
MC1	Control	Mus musculus	49	7.42	21074443	92.74	16955597	84.563
MC2	Control	Mus musculus	49	6.39	18188585	92.87	14756670	85.565
MC3	Control	Mus musculus	47	5.89	17207873	92.81	13541297	84.499
MC4	Control	Mus musculus	46	16.4	47435319	92.53	37213867	80.795
MC5	Control	Mus musculus	46	15.5	45563139	94.42	36091362	82.888
MC6	Control	Mus musculus	47	20.9	63289338	95.9	51895997	83.589
M1	case	Mus musculus	48	6.75	19356396	92.19	15777200	86.615
M2	case	Mus musculus	48	6.16	17668320	92.33	14596854	87.818
M3	case	Mus musculus	47	6.44	18661335	92.1	14339602	81.672
M4	case	Mus musculus	47	6.93	20203852	92.46	15712205	82.946
M5	case	Mus musculus	50	16.6	48785437	94.75	41519654	89.24
M6	case	Mus musculus	50	17.6	51487417	94.79	44790990	91.134
HC1	Control	Homo sapiens	49	7.21	36349964	97.18	32793208	90.215
HC2	Control	Homo sapiens	49	3.05	15601850	96.19	13964778	89.507
HC3	Control	Homo sapiens	47	7.62	38607416	96.69	35442818	91.803
HC4	Control	Homo sapiens	46	6.74	34167784	96.87	31274181	91.531
HC5	Control	Homo sapiens	46	7.1	28880042	96.68	26578307	92.03
HC6	Control	Homo sapiens	47	5.72	28980389	94.89	26739228	92.266
H1	case	Homo sapiens	48	7.83	39687917	94.41	27790934	70.023
H2	case	Homo sapiens	48	7.23	36794516	91.72	32574135	88.529
H3	case	Homo sapiens	47	5.55	28268960	94.56	24207333	85.632
H4	case	Homo sapiens	47	6.71	27309858	96.49	25528622	93.477
H5	case	Homo sapiens	50	7.28	36871779	96.95	33989084	92.181
H6	case	Homo sapiens	50	5.59	28887999	96.06	26048251	90.169
RnorC1	Control	Rattus norvegicus	45	16.5	51987527	94.53	22321093	42.94
RnorC2	Control	Rattus norvegicus	44	16.8	52423607	94.23	21084017	40.22
RnorC3	Control	Rattus norvegicus	44	17.4	54357498	94.23	22099974	40.66
Rnor1	case	Rattus norvegicus	45	17.4	54538961	94.6	23087866	42.33
Rnor2	case	Rattus norvegicus	45	16	50045974	94.72	24000781	47.96
Rnor3	case	Rattus norvegicus	44	15.5	48483804	94.63	21228753	43.79
MMulC1	Control	Macaca mulatta	59	3.58	20490273	88.09	14134815	68.98
MMulC2	Control	Macaca mulatta	58	3.63	20787326	89.82	13974973	67.23
MMulC3	Control	Macaca mulatta	54	3.88	22193770	90.26	13280724	59.84
MMulC4	Control	Macaca mulatta	56	3.65	20879771	89.29	13794847	66.07
MMul1	case	Macaca mulatta	55	3.86	22087978	89.54	13811307	62.53
MMul2	case	Macaca mulatta	54	5.2	29714611	91.31	19175830	64.53
MMul3	case	Macaca mulatta	55	2.97	17003728	89.69	11089041	65.22
MMul4	case	Macaca mulatta	52	3.57	20432424	91.48	11401770	55.8
