# Supplementary material for: A comparison of transcriptome analysis methods with reference genome
Source: BMC Genomics. 2022 Mar 25;23:232. doi: 10.1186/s12864-022-08465-0 (PMC8957167; doi:10.1186/s12864-022-08465-0)
Supplement: Supplementary file 9 — Additional file 9. [file 12864_2022_8465_MOESM9_ESM.xlsx]

## Sheet: Supplementary Table 2
Supplementary table 2. Primers for qRT-PCR
Gene Name	GenBank ID	5’-primer	3’-primer
Amigo1	NM_001004293.2	TTGCAGCGAGTACAAGGAAAG	CCTGACTTAGCACCTGTTCATTG
Anxa2	NM_007585.3	GGCAGACGAGCAGAGGAT	GGACCAGGTTCAGGAAGG
Cfap61	NM_001369121.1	GAGCCTAGGCTCAACTCTG	ACATATGTGCACTGCAAAGTC
Egr2	NM_001347458.1	GCCAAGGCCGTAGACAAAATC	CCACTCCGTTCATCTGGTCA
Egr4	NM_020596.3	TCCTGGAGGCGACTTCTTGAGC	GGATGAAGAAGCTGCCGCTGTAG
Hmox1	NM_010442.2	GATAGAGCGCAACAAGCAGAA	CAGTGAGGCCCATACCAGAAG
Hspa1b	NM_010478.2	ATCATCAGTGGGCTGTACC	GCTATCAAGTGCAAAGAGTCTG
Hspb1	NM_013560.2	GTGGTGGAGATCACTGGCAAGC	ACGGAGCCTCCACGGTAAGTG
Map3k19	NM_011737.2	GACCAAGGTGGATTTGCTG	AGAGTGTTCTCCTCCAAGC
Tinagl1	NM_001168333.1	CAACCTGATCCACGAGCCATT	GGTGTCATGTGTCCCAAAGAA
Zhx2	NM_199449.2	ATGGCAAGCAAACGGAAATCT	TCCTTTGTCACATCGGACTGT
Adrb1	NM_007419.2	GACGGCCAGCATTGAGACC	GAGGATGGGCAGGAAGGACA
Cse1l	NM_023565.3	AGATGACAGCATTCCTGATGAAGAGC	TTGTGAAGTGACTGTGCCAGATGG
Gsk3α	NM_001031667.1	GCGTTCCCAAGAAGTGGCTTA	GGTCCAGCTTACGCATAATCTG
Nr4a1	NM_010444.2	TGTCCGCTCTGGTCCTCATCAC	TCTCCTGCCACGGTAGCCATG
Otub2	NM_026580.4	CACGTCGGCCTTCATCAGGAAC	TCAGAGCGGTGTCCATCTCGTC
Rbofox3	NM_001024931.2	ATCGTAGAGGGACGGAAAATTGA	GTTCCCAGGCTTCTTATTGGTC
Shank3	NM_021423.4	ATTGCAGATGCTGACTCGA	TCAAACAATGAGCTGATCTCAG
Stxbp2	NM_011503.5	GCAGTCGTACAGCAGCCTCATC	CCGGTCCTCCACCACATCCTC
Trpv4	NM_022017.3	AACCAGCCGCACATCGTCAAC	TGAACACTTGAGAAGCAGCAGGTC
Gapdh	NM_008084.3	CCCACTCTTCCACCTTCGATG	GTCCACCACCCTGTTGCTGTAG
